# Supplementary material for: In vivo optochemical control of cell contractility at single‐cell resolution
Source: EMBO Rep. 2019 Oct 30;20(12):e47755. doi: 10.15252/embr.201947755 (PMC6893293; doi:10.15252/embr.201947755)
Supplement: Supplementary file 5 — Movie EV4 [file EMBR-20-e47755-s005.zip]

Archive with 5 entries (4 files):
- Movie_EV4.avi
- Movie_EV4.docx
- __MACOSX/
- __MACOSX/._Movie_EV4.avi
- __MACOSX/._Movie_EV4.docx
